# Supplementary material for: The oxytocin receptor gene polymorphism rs2268491 and serum oxytocin alterations are indicative of autism spectrum disorder: A case-control paediatric study in Iraq with personalized medicine implications
Source: PLoS One. 2022 Mar 22;17(3):e0265217. doi: 10.1371/journal.pone.0265217 (PMC8939799; doi:10.1371/journal.pone.0265217)
Supplement: S1 Appendix — (XLSX) [file pone.0265217.s007.xlsx]

## Sheet: Sheet1
Patient Number	Gender	Age	Ethinicity	ASD Severity	Unrelated parents	Consanguinity	Family history	Recurrent same family	Oxytocin genotype	Oxytocin level
1	male	5	Arab	mild	yes	yes	NO	yes	CT	213.4
2	male	7	Arab	mild	no	yes	NO	NO	CT	115.4
3	male	4	Arab	mild	no	no	NO	NO	CC	189
4	male	5	Arab	mild	no	yes	yes	NO	CT	166
5	male	5	Arab	mild	no	yes	yes	NO	CT	187.7
6	female	6	Arab	mild	yes	yes	NO	yes	CC	203.1
7	female	7	Arab	mild	yes	no	NO	NO	CT	117.98
8	male	6	Arab	mild	yes	no	NO	NO	CT	168.1
9	male	8	Arab	mild	no	yes	yes	NO	CC	157
10	male	8	Arab	mild	no	yes	yes	NO	CC	136.1
11	female	9	Arab	mild	yes	no	NO	NO	CC	166
12	male	9	Arab	mild	no	yes	NO	NO	CT	138.2
13	male	8	Arab	mild	no	yes	yes	NO	TT	191
14	male	7	Arab	mild	no	yes	yes	NO	CC	161.3
15	male	5	Arab	mild	yes	yes	yes	yes	CC	140
16	male	11	Arab	mild	yes	yes	NO	NO	CT	143.6
17	male	6	Arab	mild	yes	no	NO	NO	CT	190
18	male	8	Arab	mild	no	no	NO	NO	CT	171.83
19	male	3	Arab	mild	yes	no	yes	NO	CT	181.46
20	male	6	Arab	mild	no	yes	yes	NO	CT	196.6
21	male	8	Arab	mild	no	yes	yes	NO	CC	180.4
22	male	8	Arab	mild	yes	no	NO	NO	CC	125.9
23	male	6	Arab	mild	no	no	NO	NO	CC	163.4
24	male	7	Arab	mild	no	yes	NO	NO	CT	147.8
25	male	4	Arab	mild	no	no	yes	NO	CC	166.2
26	male	5	Arab	mild	yes	yes	yes	yes	CT	181.4
27	male	7	Arab	mild	yes	no	NO	NO	CC	180
28	female	7	Arab	mild	yes	no	NO	NO	TT	169.2
29	female	8	Arab	mild	no	no	NO	NO	CC	177.3
30	male	8	Arab	mild	no	no	NO	NO	CT	189.2
31	female	9	Arab	mild	no	no	NO	yes	CC	169
32	female	5	Arab	mild	no	no	NO	NO	CC	183
33	female	15	Arab	mild	no	yes	NO	NO	CC	170
34	male	7	Arab	mild	no	no	NO	NO	CC	158.4
35	male	6	Arab	mild	no	no	NO	yes	CT	178.4
36	male	6	Arab	mild	no	yes	NO	NO	TT	98
37	female	9	Arab	mild	no	yes	NO	NO	CC	219.4
38	female	7	Arab	mild	yes	no	NO	NO	CC	119.2
39	female	8	Arab	mild	no	no	NO	NO	CC	126
40	male	7	Arab	moderate	no	no	NO	NO	CC	151.3
41	female	5	Arab	moderate	no	yes	yes	NO	CC	152
42	male	6	Arab	moderate	no	no	NO	yes	CT	134.3
43	male	3	Arab	moderate	yes	no	yes	NO	CT	127.2
44	female	7	Arab	moderate	no	no	yes	NO	CT	109
45	male	12	Arab	moderate	no	no	NO	NO	CC	148.7
46	male	3	Arab	moderate	yes	no	NO	NO	CC	177.8
47	male	4	Arab	moderate	no	yes	NO	NO	CC	187
48	male	3	Arab	moderate	no	yes	NO	NO	CC	160.3
49	male	9	Arab	moderate	no	no	NO	NO	CC	206.1
50	male	11	Arab	moderate	no	no	NO	NO	CT	113
51	male	15	Arab	moderate	yes	no	NO	NO	TT	162.2
52	male	9	Arab	moderate	no	yes	NO	NO	CC	157.3
53	female	5	Arab	severe	yes	no	NO	NO	CC	135.4
54	male	8	Arab	severe	no	yes	yes	NO	CT	116.9
55	male	4	Arab	severe	no	yes	NO	NO	CC	128.7
56	female	10	Arab	severe	yes	no	NO	NO	CC	108.8
57	male	15	Arab	severe	no	no	yes	NO	CC	139
58	male	4	Arab	severe	no	yes	yes	NO	CT	134.6
59	male	9	Arab	severe	yes	no	NO	NO	CC	140.3
60	male	9	Arab	severe	yes	yes	NO	NO	CC	129.09
control										157.583
1	male	8	Arab		yes	no	NO	NO	CC	45
2	female	4	Arab		no	no	NO	NO	TT	68
3	female	7	Arab		no	yes	NO	NO	CC	82
4	male	7	Arab		no	no	NO	NO	CC	91
5	female	9	Arab		yes	no	NO	NO	CC	88.9
6	female	7	Arab		no	yes	NO	NO	CC	91
7	male	8	Arab		no	yes	NO	NO	CC	91.5
8	female	6	Arab		no	no	NO	NO	CC	88.4
9	female	7	Arab		no	no	NO	NO	CC	27.9
10	female	5	Arab		no	yes	NO	NO	CT	100.2
11	male	8	Arab		yes	no	NO	NO	CC	70.8
12	male	8	Arab		yes	no	NO	NO	CC	77.5
13	female	4	Arab		yes	yes	NO	NO	CC	122.6
14	female	7	Arab		no	yes	NO	NO	CC	118.5
15	female	3	Arab		no	no	NO	NO	CC	33.4
16	male	6	Arab		no	no	NO	NO	CC	74
17	male	8	Arab		yes	no	NO	NO	CC	55
18	female	7	Arab		yes	yes	NO	NO	CC	52
19	female	9	Arab		no	no	NO	NO	CC	49.5
20	female	8	Arab		no	no	NO	NO	CC	87
21	female	4	Arab		no	no	NO	NO	CC	35
22	male	7	Arab		no	no	NO	NO	CC	18.4
23	male	6	Arab		no	yes	NO	NO	CC	17.5
24	male	8	Arab		no	yes	NO	NO	CC	106.2
25	female	5	Arab		yes	no	NO	NO	CC	109.6
26	female	7	Arab		yes	yes	NO	NO	CC	150
27	female	9	Arab		yes	yes	NO	NO	CC	46
28	male	5	Arab		no	yes	NO	NO	TT	69
29	male	6	Arab		no	no	NO	NO	CC	85
30	male	10	Arab		no	no	NO	NO	CT	91
31	female	6	Arab		no	no	NO	NO	CC	88.9
32	female	9	Arab		no	no	NO	NO	CT	91
33	male	6	Arab		no	yes	NO	NO	CC	91.5
34	female	6	Arab		no	yes	NO	NO	CC	88.4
35	male	5	Arab		no	no	NO	NO	CC	28
36	male	8	Arab		no	no	NO	NO	CT	95
37	male	6	Arab		no	yes	NO	NO	CC	69
38	male	8	Arab		yes	no	NO	NO	CC	77.5
39	male	7	Arab		yes	no	NO	NO	CC	105
40	male	9	Arab		no	no	NO	NO	CC	118.5
41	female	9	Arab		no	yes	NO	NO	CC	40
42	female	6	Arab		yes	yes	NO	NO	CT	74
43	female	7	Arab		yes	yes	NO	NO	CT	60
44	male	8	Arab		yes	yes	NO	NO	CC	52
45	male	6	Arab		yes	no	NO	NO	CC	55
46	male	9	Arab		no	no	NO	NO	CC	86
47	male	7	Arab		no	no	NO	NO	CC	35
48	female	5	Arab		no	no	NO	NO	CC	18.4
49	female	8	Arab		yes	no	NO	NO	CT	17
50	male	4	Arab		no	no	NO	NO	CT	106.2
51	male	15	Arab		no	no	NO	NO	CT	100.1
52	male	6	Arab		yes	yes	NO	NO	CC	75.03
53	male	8	Arab		no	no	NO	NO	CC	150
54	female	6	Arab		no	no	NO	NO	CC	52
55	female	9	Arab		no	no	NO	NO	CC	102
56	male	6	Arab		yes	yes	NO	NO	CC	118.2
57	male	6	Arab		yes	no	NO	NO	CC	108.2
58	male	5	Arab		no	yes	NO	NO	CT	45
59	male	10	Arab		no	no	NO	NO	CC	38
60	female	8	Arab		yes	no	NO	NO	CT	75
										75.0305
